# Supplementary material for: Acute (R,S)-Ketamine Administration Induces Sex-Specific Behavioral Effects in Adolescent but Not Aged Mice
Source: Front Neurosci. 2022 Apr 21;16:852010. doi: 10.3389/fnins.2022.852010 (PMC9069103; doi:10.3389/fnins.2022.852010)
Supplement: Supplementary file 1 [file Table_1.XLSX]

## Sheet: Sheet1
Table S1. Contextual information for CFD contexts
Category	Context A	Context B
Chamber	Coulbourn chamber	Coulbourn chamber
Cleaning Solution	95% EtOH	Saniwipes
Chamber Doors	Closed	Open
Grids	Exposed	Exposed
House Fan	ON	ON
House Lights	ON	ON
Modified Walls	None	Rounded, colored walls
Red Lamps	OFF	ON
Room Lights	ON	OFF
Scent	Lemon	Anise
Transfer Cage	Square Cage	White bucket
