# Supplementary material for: Acute (R,S)-Ketamine Administration Induces Sex-Specific Behavioral Effects in Adolescent but Not Aged Mice
Source: Front Neurosci. 2022 Apr 21;16:852010. doi: 10.3389/fnins.2022.852010 (PMC9069103; doi:10.3389/fnins.2022.852010)
Supplement: Supplementary file 2 [file Table_2.xlsx]

## Sheet: Sheet1
Table S2. Statistical analyses
Cohort	Behavioral Paradigm	Abbrev	Measurement	Statistical Test	Comparison	F	° of freedom	p	*	Fig.
1 h acute drug, male	Forced Swim Test	FST	Day 1 Immobility Time (sec)	two-way ANOVA	Drug	0.1796	1,48	0.6736	-	1B
					Age	0.8884	1,48	0.3506	-
					Drug x Age	0.9387	1,48	0.3375	-
1 h acute drug, female				two-way ANOVA	Drug	0.02621	1,39	0.8722	-	1C
					Age	0.04018	1,39	0.8422	-
					Drug x Age	0.9413	1,39	0.3379	-
1 h acute drug, male			Day 2 Immobility Time (sec)	two-way ANOVA	Drug	0.6848	1,48	0.412	-	1D
					Age	0.06055	1,48	0.8067	-
					Drug x Age	0.2232	1,48	0.6388	-
1 h acute drug, female				RM ANOVA	Drug	13.03	3162	<0.0001	***	data not shown
					Time	2.395	5162	0.0398	*
					Drug x Time	0.3133	15162	0.9936	-
				two-way ANOVA	Drug	2.546	1,39	0.1187	-	1E
					Age	0.3057	1,39	0.5835	-
					Drug x Age	0.6675	1,39	0.4189	-
1 hr acute drug, male	Locomotor Activity	LA	Distance Travelled (m)	two-way ANOVA	Drug	0.001488	1,48	0.9694	-	1F
					Age	46.72	1,48	<0.0001	***
					Drug x Age	0.0167	1,48	0.8977	-
1 h acute drug, female				two-way ANOVA	Drug	0.03897	1,39	0.8445	-	1G
					Age	54.48	1,39	<0.0001	****
					Drug x Age	0.005847	1,39	0.9394	-
1 hr acute drug, male	Elevated Plus maze	EPM	Time in Open Arms (%)	two-way ANOVA	Drug	0.005327	1,48	0.9421	-	1H
					Age	0.9437	1,48	0.3362	-
					Drug x Age	9.151	1,48	0.004	**
				Sidak's multiple comparisons test	5-week-old: Saline vs. (R,S)-ketamine (10 mg/kg)	-	-	0.0857	-
					5-week-old: Saline vs. (R,S)-ketamine (30 mg/kg)	-	-	0.3882	-
					5-week-old: Saline vs. (R,S)-ketamine (100 mg/kg)	-	-	0.6042	-
					5-week-old: Saline vs. 24-month-old: Saline	-	-	0.9541	-
					24-month-old: Saline vs. (R,S)-ketamine (30 mg/kg)	-	-	>0.9999	-
1 h acute drug, female				two-way ANOVA	Drug	3.591	1,39	0.0655	-	1I
					Age	15.71	1,39	0.0003	***
					Drug x Age	0.6711	1,39	0.4176	-
1 hr acute drug, male	Marble Burying	MB	Marbles Buried (No.)	two-way ANOVA	Drug	1.449	1,48	0.2345	-	1J
					Age	0.1254	1,48	0.7248	-
					Drug x Age	0.2457	1,48	0.6224	-
1 h acute drug, female				two-way ANOVA	Drug	23.82	1,39	<0.0001	***	1K
					Age	4.745	1,39	0.0355	*
					Drug x Age	26.07	1,39	<0.0001	***
				Sidak's multiple comparisons test	5-week-old: Saline vs. (R,S)-ketamine (10 mg/kg)	-	-	<0.0001	***
					5-week-old: Saline vs. (R,S)-ketamine (30 mg/kg)	-	-	<0.0001	***
					5-week-old: Saline vs. (R,S)-ketamine (100 mg/kg)	-	-	<0.0001	***
					5-week-old: Saline vs. 24-month-old: Saline	-	-	0.1274	-
					24-month-old: Saline vs. (R,S)-ketamine (10 mg/kg)	-	-	0.9997	-
Cohort	Behavioral Paradigm	Abbrev	Measurement	Statistical Test	Comparison	F	° of freedom	p	*	Fig.
1 hr acute drug, male	Locomotor Activity	LA	Distance Travelled (m)	ANOVA	Drug	1.938	3,16	0.1642	-	2B
1 hr acute drug, female	Locomotor Activity	LA	Distance Travelled (m)	ANOVA	Drug	0.5703	3,13	0.6444	-	2C
1 hr acute drug, male	Elevated Plus Maze	EPM	Time in Open Arms (%)	ANOVA	Drug	2.491	3,16	0.0974	-	2E
1 hr acute drug, female	Elevated Plus Maze	EPM	Time in Open Arms (%)	ANOVA	Drug	4.231	3,16	0.0221	*	2F
				Dunnett's multiple comparisons test	Saline vs. (R,S)-ketamine (10 mg/kg)	-	-	0.0392	*
					Saline vs. (R,S)-ketamine (30 mg/kg)	-	-	0.0863	-
					Saline vs. (R,S)-ketamine (100 mg/kg)	-	-	>0.9999	-
1 hr acute drug, male	Marble Burying	MB	Marbles Buried (No.)	ANOVA	Drug	0.3063	3,16	0.8205	-	2H
1 hr acute drug, female	Marble Burying	MB	Marbles Buried (No.)	ANOVA	Drug	1.141	3,16	0.885	-	2I
1 hr acute drug, 5-week-old male	Contextual Fear Discrimination (CFD)	CFD	Days 2-10 Freezing	RMANOVA	Context	2.22	1,12	0.162	-	3B
					Time	6.161	8,96	0.0001	***
					Context x Time	3.54	8,96	0.0012	**
			Day 2 Freezing (%)	t-test	A, Saline vs. B, Saline	-	-	0.0681	-
			Day 3 Freezing (%)		A, Saline vs. B, Saline	-	-	0.716	-
			Day 4 Freezing (%)		A, Saline vs. B, Saline	-	-	0.5962	-
			Day 5 Freezing (%)		A, Saline vs. B, Saline	-	-	0.9614	-
			Day 6 Freezing (%)		A, Saline vs. B, Saline	-	-	0.0795	-
			Day 7 Freezing (%)		A, Saline vs. B, Saline	-	-	0.0509	-
			Day 8 Freezing (%)		A, Saline vs. B, Saline	-	-	0.0762	-
			Day 9 Freezing (%)		A, Saline vs. B, Saline	-	-	0.0105	*
			Day 10 Freezing (%)		A, Saline vs. B, Saline	-	-	0.1228	-
			Days 2-10 Freezing	RMANOVA	Context	8.062	1,8	0.0218	*	3C
					Time	2.753	8,64	0.0422	*
					Context x Time	1.512	8,64	0.1706	-
			Day 2 Freezing (%)	t-test	A, (R,S)-ketamine (10 mg/kg) vs. B, (R,S)-ketamine (10 mg/kg)	-	-	0.721023	-
			Day 3 Freezing (%)		A, (R,S)-ketamine (10 mg/kg) vs. B, (R,S)-ketamine (10 mg/kg)	-	-	0.741376	-
			Day 4 Freezing (%)		A, (R,S)-ketamine (10 mg/kg) vs. B, (R,S)-ketamine (10 mg/kg)	-	-	0.75863	-
			Day 5 Freezing (%)		A, (R,S)-ketamine (10 mg/kg) vs. B, (R,S)-ketamine (10 mg/kg)	-	-	0.213023	-
			Day 6 Freezing (%)		A, (R,S)-ketamine (10 mg/kg) vs. B, (R,S)-ketamine (10 mg/kg)	-	-	0.431542	-
			Day 7 Freezing (%)		A, (R,S)-ketamine (10 mg/kg) vs. B, (R,S)-ketamine (10 mg/kg)	-	-	0.061142	-
			Day 8 Freezing (%)		A, (R,S)-ketamine (10 mg/kg) vs. B, (R,S)-ketamine (10 mg/kg)	-	-	0.173614	-
			Day 9 Freezing (%)		A, (R,S)-ketamine (10 mg/kg) vs. B, (R,S)-ketamine (10 mg/kg)	-	-	0.063991	-
			Day 10 Freezing (%)		A, (R,S)-ketamine (10 mg/kg) vs. B, (R,S)-ketamine (10 mg/kg)	-	-	8e-05	***
			Days 2-10 Freezing	RMANOVA	Context	14.48	1,12	0.0025	**	3D
					Time	9.157	8,96	<0.0001	***
					Context x Time	14.34	8,96	<0.0001	***
			Day 2 Freezing (%)	t-test	A, (R,S)-ketamine (30 mg/kg) vs. B, (R,S)-ketamine (30 mg/kg)	-	-	0.0008	***
			Day 3 Freezing (%)		A, (R,S)-ketamine (30 mg/kg) vs. B, (R,S)-ketamine (30 mg/kg)	-	-	0.0322	*
			Day 4 Freezing (%)		A, (R,S)-ketamine (30 mg/kg) vs. B, (R,S)-ketamine (30 mg/kg)	-	-	0.6507	-
			Day 5 Freezing (%)		A, (R,S)-ketamine (30 mg/kg) vs. B, (R,S)-ketamine (30 mg/kg)	-	-	0.0481	*
			Day 6 Freezing (%)		A, (R,S)-ketamine (30 mg/kg) vs. B, (R,S)-ketamine (30 mg/kg)	-	-	0.0043	**
			Day 7 Freezing (%)		A, (R,S)-ketamine (30 mg/kg) vs. B, (R,S)-ketamine (30 mg/kg)	-	-	0.0455	*
			Day 8 Freezing (%)		A, (R,S)-ketamine (30 mg/kg) vs. B, (R,S)-ketamine (30 mg/kg)	-	-	<0.0001	***
			Day 9 Freezing (%)		A, (R,S)-ketamine (30 mg/kg) vs. B, (R,S)-ketamine (30 mg/kg)	-	-	0.0016	**
			Day 10 Freezing (%)		A, (R,S)-ketamine (30 mg/kg) vs. B, (R,S)-ketamine (30 mg/kg)	-	-	0.0001	***
			Days 2-10 Freezing	RMANOVA	Context	28.76	1,8	0.0007	***	3E
					Time	4.43	8,64	0.0077	**
					Context x Time	1.799	8,64	0.0936	-
			Day 2 Freezing (%)	t-test	A, (R,S)-ketamine (100 mg/kg) vs. B, (R,S)-ketamine (100 mg/kg)	-	-	0.335986	-
			Day 3 Freezing (%)		A, (R,S)-ketamine (100 mg/kg) vs. B, (R,S)-ketamine (100 mg/kg)	-	-	0.07348	-
			Day 4 Freezing (%)		A, (R,S)-ketamine (100 mg/kg) vs. B, (R,S)-ketamine (100 mg/kg)	-	-	0.605594	-
			Day 5 Freezing (%)		A, (R,S)-ketamine (100 mg/kg) vs. B, (R,S)-ketamine (100 mg/kg)	-	-	0.087352	-
			Day 6 Freezing (%)		A, (R,S)-ketamine (100 mg/kg) vs. B, (R,S)-ketamine (100 mg/kg)	-	-	0.227217	-
			Day 7 Freezing (%)		A, (R,S)-ketamine (100 mg/kg) vs. B, (R,S)-ketamine (100 mg/kg)	-	-	0.471214	-
			Day 8 Freezing (%)		A, (R,S)-ketamine (100 mg/kg) vs. B, (R,S)-ketamine (100 mg/kg)	-	-	0.019895	*
			Day 9 Freezing (%)		A, (R,S)-ketamine (100 mg/kg) vs. B, (R,S)-ketamine (100 mg/kg)	-	-	0.001195	**
			Day 10 Freezing (%)		A, (R,S)-ketamine (100 mg/kg) vs. B, (R,S)-ketamine (100 mg/kg)	-	-	0.000117	***
			Days 1-10 Freezing Context A	RMANOVA	Time x Drug	1.534	27180	0.0536	-	Data not shown
					Time	57.06	9180	<0.0001	***
					Drug	2.018	3,20	0.1438	-
			Days 2-10 Freezing Context B		Time x Drug	1.792	24160	0.0183	*
					Time	6.292	8160	<0.0001	****
					Drug	7.808	3,20	0.0012	**
1 hr acute drug, 5-week-old female			Days 2-10 Freezing	RMANOVA	Context	8.708	1,12	0.0121	*	3F
					Time	7.465	8,96	<0.0001	***
					Context x Time	5.046	8,96	<0.0001	***
			Day 2 Freezing (%)	t-test	A, Saline vs. B, Saline	-	-	0.319959	-
			Day 3 Freezing (%)		A, Saline vs. B, Saline	-	-	0.751264	-
			Day 4 Freezing (%)		A, Saline vs. B, Saline	-	-	0.604765	-
			Day 5 Freezing (%)		A, Saline vs. B, Saline	-	-	0.289584	-
			Day 6 Freezing (%)		A, Saline vs. B, Saline	-	-	0.005182	**
			Day 7 Freezing (%)		A, Saline vs. B, Saline	-	-	0.000172	***
			Day 8 Freezing (%)		A, Saline vs. B, Saline	-	-	0.023277	*
			Day 9 Freezing (%)		A, Saline vs. B, Saline	-	-	0.016112	*
			Day 10 Freezing (%)		A, Saline vs. B, Saline	-	-	0.000637	***
			Days 2-10 Freezing	RMANOVA	Context	20.68	1,14	0.0005	***	3G
					Time	8.089	8112	0.0002	***
					Context x Time	16.07	8112	<0.0001	***
			Day 2 Freezing (%)	t-test	A, (R,S)-ketamine (10 mg/kg) vs. B, (R,S)-ketamine (10 mg/kg)	-	-	0.01398	*
			Day 3 Freezing (%)		A, (R,S)-ketamine (10 mg/kg) vs. B, (R,S)-ketamine (10 mg/kg)	-	-	0.216307	-
			Day 4 Freezing (%)		A, (R,S)-ketamine (10 mg/kg) vs. B, (R,S)-ketamine (10 mg/kg)	-	-	0.058853	-
			Day 5 Freezing (%)		A, (R,S)-ketamine (10 mg/kg) vs. B, (R,S)-ketamine (10 mg/kg)	-	-	<0.0001	***
			Day 6 Freezing (%)		A, (R,S)-ketamine (10 mg/kg) vs. B, (R,S)-ketamine (10 mg/kg)	-	-	<0.0001	***
			Day 7 Freezing (%)		A, (R,S)-ketamine (10 mg/kg) vs. B, (R,S)-ketamine (10 mg/kg)	-	-	<0.0001	***
			Day 8 Freezing (%)		A, (R,S)-ketamine (10 mg/kg) vs. B, (R,S)-ketamine (10 mg/kg)	-	-	0.001914	**
			Day 9 Freezing (%)		A, (R,S)-ketamine (10 mg/kg) vs. B, (R,S)-ketamine (10 mg/kg)	-	-	0.00149	**
			Day 10 Freezing (%)		A, (R,S)-ketamine (10 mg/kg) vs. B, (R,S)-ketamine (10 mg/kg)	-	-	<0.0001	***
			Days 2-10 Freezing	RMANOVA	Context	30.72	1,8	0.0005	***	3H
					Time	2.912	8,64	0.0078	*
					Context x Time	6.317	8,64	<0.0001	***
			Day 2 Freezing (%)	t-test	A, (R,S)-ketamine (30 mg/kg) vs. B, (R,S)-ketamine (30 mg/kg)	-	-	0.414892	-
			Day 3 Freezing (%)		A, (R,S)-ketamine (30 mg/kg) vs. B, (R,S)-ketamine (30 mg/kg)	-	-	0.129714	-
			Day 4 Freezing (%)		A, (R,S)-ketamine (30 mg/kg) vs. B, (R,S)-ketamine (30 mg/kg)	-	-	0.301558	-
			Day 5 Freezing (%)		A, (R,S)-ketamine (30 mg/kg) vs. B, (R,S)-ketamine (30 mg/kg)	-	-	0.002308	**
			Day 6 Freezing (%)		A, (R,S)-ketamine (30 mg/kg) vs. B, (R,S)-ketamine (30 mg/kg)	-	-	0.313158	-
			Day 7 Freezing (%)		A, (R,S)-ketamine (30 mg/kg) vs. B, (R,S)-ketamine (30 mg/kg)	-	-	0.047525	*
			Day 8 Freezing (%)		A, (R,S)-ketamine (30 mg/kg) vs. B, (R,S)-ketamine (30 mg/kg)	-	-	0.000391	***
			Day 9 Freezing (%)		A, (R,S)-ketamine (30 mg/kg) vs. B, (R,S)-ketamine (30 mg/kg)	-	-	0.002255	**
			Day 10 Freezing (%)		A, (R,S)-ketamine (30 mg/kg) vs. B, (R,S)-ketamine (30 mg/kg)	-	-	0.000106	***
			Days 2-10 Freezing	RMANOVA	Context	42.13	1,8	0.0002	***	3I
					Time	1.83	8,64	0.1597	-
					Context x Time	2.5	8,64	0.0199	*
			Day 2 Freezing (%)	t-test	A, (R,S)-ketamine (100 mg/kg) vs. B, (R,S)-ketamine (100 mg/kg)	-	-	0.937963	-
			Day 3 Freezing (%)		A, (R,S)-ketamine (100 mg/kg) vs. B, (R,S)-ketamine (100 mg/kg)	-	-	0.352381	-
			Day 4 Freezing (%)		A, (R,S)-ketamine (100 mg/kg) vs. B, (R,S)-ketamine (100 mg/kg)	-	-	0.232769	-
			Day 5 Freezing (%)		A, (R,S)-ketamine (100 mg/kg) vs. B, (R,S)-ketamine (100 mg/kg)	-	-	0.05423	-
			Day 6 Freezing (%)		A, (R,S)-ketamine (100 mg/kg) vs. B, (R,S)-ketamine (100 mg/kg)	-	-	0.063907	-
			Day 7 Freezing (%)		A, (R,S)-ketamine (100 mg/kg) vs. B, (R,S)-ketamine (100 mg/kg)	-	-	0.130633	-
			Day 8 Freezing (%)		A, (R,S)-ketamine (100 mg/kg) vs. B, (R,S)-ketamine (100 mg/kg)	-	-	0.061428	-
			Day 9 Freezing (%)		A, (R,S)-ketamine (100 mg/kg) vs. B, (R,S)-ketamine (100 mg/kg)	-	-	0.005041	**
			Day 10 Freezing (%)		A, (R,S)-ketamine (100 mg/kg) vs. B, (R,S)-ketamine (100 mg/kg)	-	-	0.000486	***
			Days 1-10 Freezing Context A	RMANOVA	Time x Drug	2.036	27189	0.0032	**	Data not shown
					Time	64.82	9189	<0.0001	****
					Drug	0.8122	3,21	0.5014	-
			Days 2-10 Freezing Context B		Time x Drug	1.505	24168	0.0714	-
					Time	5.925	8168	<0.0001	****
					Drug	0.7013	3,21	0.5618	-
1 hr acute drug, 5-week-old male			Day 10 Discrimination ratio (A-B/A+B)	ANOVA	Drug	3.802	3,20	0.0263	*	3J
				Fisher's LSD	5-week-old: Saline vs. (R,S)-ketamine (10 mg/kg)	-	-	0.4577	-
					5-week-old: Saline vs. (R,S)-ketamine (30 mg/kg)	-	-	0.0142	**
					5-week-old: Saline vs. (R,S)-ketamine (100 mg/kg)	-	-	0.011	*
			Day 2 Freezing (%)	two-way ANOVA	Drug x Context	2.966	3,39	0.0437	*	3K
					Drug	0.5261	3,39	0.6669	-
					Context	5.813	1,39	0.0207	*
				Sidak's multiple comparisons test	5-week-old: A Saline vs. A (R,S)-ketamine (10 mg/kg)	-	-	>0.9999	-
					5-week-old: A Saline vs. A (R,S)-ketamine (30 mg/kg)	-	-	>0.9999	-
					5-week-old: A Saline vs. A (R,S)-ketamine (100 mg/kg)	-	-	>0.9999	-
					5-week-old: B Saline vs. B (R,S)-ketamine (10 mg/kg)	-	-	>0.9999	-
					5-week-old: B Saline vs. B (R,S)-ketamine (30 mg/kg)	-	-	>0.9999	-
					5-week-old: B Saline vs. B (R,S)-ketamine (100 mg/kg)	-	-	0.7495	-
					5-week-old: A Saline vs. B Saline	-	-	0.6063	-
					5-week-old: A (R,S)-ketamine (10 mg/kg) vs. B (R,S)-ketamine (10 mg/kg)	-	-	>0.9999	-
					5-week-old: A (R,S)-ketamine (30 mg/kg) vs. B (R,S)-ketamine (30 mg/kg)	-	-	0.0286	*
					5-week-old: A (R,S)-ketamine (100 mg/kg) vs. B (R,S)-ketamine (100 mg/kg)	-	-	>0.9999	-
			Day 6 Freezing (%)	two-way ANOVA	Drug x Context	1.679	3,39	0.1874	-
					Drug	8.341	3,39	0.0002	***
					Context	13.39	1,39	0.0007	***
			Day 10 Freezing (%)	two-way ANOVA	Drug x Context	2.889	3,39	0.0476	*
					Drug	1.464	3,39	0.2394	-
					Context	60.47	1,39	<0.0001	****
				Sidak's multiple comparisons test	5-week-old: A Saline vs. A (R,S)-ketamine (10 mg/kg)	-	-	0.903	-
					5-week-old: A Saline vs. A (R,S)-ketamine (30 mg/kg)	-	-	0.4529	-
					5-week-old: A Saline vs. A (R,S)-ketamine (100 mg/kg)	-	-	>0.9999	-
					5-week-old: B Saline vs. B (R,S)-ketamine (10 mg/kg)	-	-	0.9999	-
					5-week-old: B Saline vs. B (R,S)-ketamine (30 mg/kg)	-	-	0.5349	-
					5-week-old: B Saline vs. B (R,S)-ketamine (100 mg/kg)	-	-	0.2853	-
					5-week-old: A Saline vs. B Saline	-	-	0.4288	-
					5-week-old: A (R,S)-ketamine (10 mg/kg) vs. B (R,S)-ketamine (10 mg/kg)	-	-	0.0356	*
					5-week-old: A (R,S)-ketamine (30 mg/kg) vs. B (R,S)-ketamine (30 mg/kg)	-	-	<0.0001	***
					5-week-old: A (R,S)-ketamine (100 mg/kg) vs. B (R,S)-ketamine (100 mg/kg)	-	-	0.0042	**
1 hr acute drug, 5-week-old female			Day 10 Discrimination ratio (A-B/A+B)	ANOVA	Drug	0.293	3,21	0.8299	-	3L
			Day 2 Freezing (%)	two-way ANOVA	Drug x Context	0.9749	3,42	0.4136	-	3M
					Drug	0.9938	3,42	0.405	-
					Context	3.647	1,42	0.063	-
			Day 6 Freezing (%)	two-way ANOVA	Drug x Context	3.174	3,42	0.0338	*
					Drug	2.463	3,42	0.0756	-
					Context	32.47	1,42	<0.0001	****
				Sidak's multiple comparisons test	5-week-old: A Saline vs. A (R,S)-ketamine (10 mg/kg)	-	-	>0.9999	-
					5-week-old: A Saline vs. A (R,S)-ketamine (30 mg/kg)	-	-	0.0451	*
					5-week-old: A Saline vs. A (R,S)-ketamine (100 mg/kg)	-	-	0.536	-
					5-week-old: B Saline vs. B (R,S)-ketamine (10 mg/kg)	-	-	0.9199	-
					5-week-old: B Saline vs. B (R,S)-ketamine (30 mg/kg)	-	-	0.9987	-
					5-week-old: B Saline vs. B (R,S)-ketamine (100 mg/kg)	-	-	0.9995	-
					5-week-old: A Saline vs. B Saline	-	-	0.0027	**
					5-week-old: A (R,S)-ketamine (10 mg/kg) vs. B (R,S)-ketamine (10 mg/kg)	-	-	<0.0001	***
					5-week-old: A (R,S)-ketamine (30 mg/kg) vs. B (R,S)-ketamine (30 mg/kg)	-	-	0.9398	-
					5-week-old: A (R,S)-ketamine (100 mg/kg) vs. B (R,S)-ketamine (100 mg/kg)	-	-	0.8845	-
			Day 10 Freezing (%)	two-way ANOVA	Drug x Context	0.668	3,42	0.5764	-
					Drug	0.678	3,42	0.5704	-
					Context	123	1,42	<0.0001	***
1 hr acute drug, 24-month-old male			Days 2-10 Freezing	RMANOVA	Context	0.4516	1,8	0.5205	-	3N
					Time	11.21	8,64	0.0001	***
					Context x Time	0.5698	8,64	0.7988	-
			Day 2 Freezing (%)	t-test	A, Saline vs. B, Saline	-	-	0.9937	-
			Day 3 Freezing (%)		A, Saline vs. B, Saline	-	-	0.7766	-
			Day 4 Freezing (%)		A, Saline vs. B, Saline	-	-	0.8444	-
			Day 5 Freezing (%)		A, Saline vs. B, Saline	-	-	0.642	-
			Day 6 Freezing (%)		A, Saline vs. B, Saline	-	-	0.8403	-
			Day 7 Freezing (%)		A, Saline vs. B, Saline	-	-	0.6028	-
			Day 8 Freezing (%)		A, Saline vs. B, Saline	-	-	0.1462	-
			Day 9 Freezing (%)		A, Saline vs. B, Saline	-	-	0.0962	-
			Day 10 Freezing (%)		A, Saline vs. B, Saline	-	-	0.6769	-
			Days 2-10 Freezing	RMANOVA	Context	1.985	1,8	0.1965	-	3O
					Time	12.28	8,64	<0.0001	***
					Context x Time	0.9444	8,64	0.4869	-
			Day 2 Freezing (%)	t-test	A, (R,S)-ketamine (30 mg/kg) vs. B, (R,S)-ketamine (30 mg/kg)	-	-	0.697528	-
			Day 3 Freezing (%)		A, (R,S)-ketamine (30 mg/kg) vs. B, (R,S)-ketamine (30 mg/kg)	-	-	0.780088	-
			Day 4 Freezing (%)		A, (R,S)-ketamine (30 mg/kg) vs. B, (R,S)-ketamine (30 mg/kg)	-	-	0.174133	-
			Day 5 Freezing (%)		A, (R,S)-ketamine (30 mg/kg) vs. B, (R,S)-ketamine (30 mg/kg)	-	-	0.157665	-
			Day 6 Freezing (%)		A, (R,S)-ketamine (30 mg/kg) vs. B, (R,S)-ketamine (30 mg/kg)	-	-	0.71995	-
			Day 7 Freezing (%)		A, (R,S)-ketamine (30 mg/kg) vs. B, (R,S)-ketamine (30 mg/kg)	-	-	0.128371	-
			Day 8 Freezing (%)		A, (R,S)-ketamine (30 mg/kg) vs. B, (R,S)-ketamine (30 mg/kg)	-	-	0.103519	-
			Day 9 Freezing (%)		A, (R,S)-ketamine (30 mg/kg) vs. B, (R,S)-ketamine (30 mg/kg)	-	-	0.213241	-
			Day 10 Freezing (%)		A, (R,S)-ketamine (30 mg/kg) vs. B, (R,S)-ketamine (30 mg/kg)	-	-	0.692882	-
			Days 1-10 Freezing Context A	RMANOVA	Time x Drug	0.7587	9,72	0.6544	-	Data not shown
					Time	70.03	9,72	<0.0001	***
					Drug	0.01804	1,8	0.8965	-
			Days 2-10 Freezing Context B		Time x Drug	0.2141	8,64	0.9873	-
					Time	6.829	8,64	0.0014	**
					Drug	0.2517	1,8	0.6294	-
			Day 10 Discrimination ratio (A-B/A+B)	t-test	24-month-old: Saline vs. (R,S)-ketamine (30 mg/kg)	-	-	0.9864	-	3P
			Day 2 Freezing (%)	two-way ANOVA	Drug x Context	0.08193	1,16	0.7784	-	3Q
					Drug	0.1208	1,16	0.7327	-
					Context	0.08845	1,16	0.77	-
			Day 6 Freezing (%)	two-way ANOVA	Drug x Context	0.1616	1,16	0.693	-
					Drug	0.179	1,16	0.6778	-
					Context	0.008065	1,16	0.9296	-
			Day 10 Freezing (%)	two-way ANOVA	Drug x Context	0.01853	1,16	0.8934	-
					Drug	0.02677	1,16	0.8721	-
					Context	0.4891	1,16	0.4944	-
1 hr acute drug, 24-month-old female			Days 2-10 Freezing	RMANOVA	Context	0.9494	1,8	0.3584	-	3R
					Time	9.235	8,64	<0.0001	***
					Context x Time	0.8961	8,64	0.5251	-
			Day 2 Freezing (%)	t-test	A, Saline vs. B, Saline	-	-	0.825635	-
			Day 3 Freezing (%)		A, Saline vs. B, Saline	-	-	0.638391	-
			Day 4 Freezing (%)		A, Saline vs. B, Saline	-	-	0.807193	-
			Day 5 Freezing (%)		A, Saline vs. B, Saline	-	-	0.612492	-
			Day 6 Freezing (%)		A, Saline vs. B, Saline	-	-	0.076589	-
			Day 7 Freezing (%)		A, Saline vs. B, Saline	-	-	0.441602	-
			Day 8 Freezing (%)		A, Saline vs. B, Saline	-	-	0.104333	-
			Day 9 Freezing (%)		A, Saline vs. B, Saline	-	-	0.315103	-
			Day 10 Freezing (%)		A, Saline vs. B, Saline	-	-	0.425611	-
			Days 2-10 Freezing	RMANOVA	Context	1.369	1,8	0.2756	-	3S
					Time	6.161	8,64	0.0104	*
					Context x Time	0.5918	8,64	0.781	-
			Day 2 Freezing (%)	t-test	A, (R,S)-ketamine (10 mg/kg) vs. B, (R,S)-ketamine (10 mg/kg)	-	-	0.857911	-
			Day 3 Freezing (%)		A, (R,S)-ketamine (10 mg/kg) vs. B, (R,S)-ketamine (10 mg/kg)	-	-	0.900876	-
			Day 4 Freezing (%)		A, (R,S)-ketamine (10 mg/kg) vs. B, (R,S)-ketamine (10 mg/kg)	-	-	0.546686	-
			Day 5 Freezing (%)		A, (R,S)-ketamine (10 mg/kg) vs. B, (R,S)-ketamine (10 mg/kg)	-	-	0.412	-
			Day 6 Freezing (%)		A, (R,S)-ketamine (10 mg/kg) vs. B, (R,S)-ketamine (10 mg/kg)	-	-	0.254214	-
			Day 7 Freezing (%)		A, (R,S)-ketamine (10 mg/kg) vs. B, (R,S)-ketamine (10 mg/kg)	-	-	0.179885	-
			Day 8 Freezing (%)		A, (R,S)-ketamine (10 mg/kg) vs. B, (R,S)-ketamine (10 mg/kg)	-	-	0.106919	-
			Day 9 Freezing (%)		A, (R,S)-ketamine (10 mg/kg) vs. B, (R,S)-ketamine (10 mg/kg)	-	-	0.135671	-
			Day 10 Freezing (%)		A, (R,S)-ketamine (10 mg/kg) vs. B, (R,S)-ketamine (10 mg/kg)	-	-	0.577848	-
			Days 1-10 Freezing Context A	RMANOVA	Time x Drug	1.072	9,72	0.3938	-	Data not shown
					Time	56.61	9,72	<0.0001	***
					Drug	0.5601	1,8	0.4756	-
			Days 2-10 Freezing Context B		Time x Drug	0.4518	8,64	0.8849	-
					Time	4.982	8,64	<0.0001	***
					Drug	0.3383	1,8	0.5768	-
			Day 10 Discrimination ratio (A-B/A+B)	t-test	24-month-old: Saline vs. (R,S)-ketamine (10 mg/kg)	-	-	0.8997	-	3T
			Day 2 Freezing (%)	two-way ANOVA	Drug x Context	5.854e-05	1,16	0.994	-	3U
					Drug	1.313	1,16	0.2688	-
					Context	0.08144	1,16	0.779	-
			Day 6 Freezing (%)	two-way ANOVA	Drug x Context	0.3375	1,16	0.5694	-
					Drug	0.1473	1,16	0.7061	-
					Context	5.33	1,16	0.0346	-
			Day 10 Freezing (%)	two-way ANOVA	Drug x Context	0.003517	1,16	0.9534	-
					Drug	0.001556	1,16	0.969	-
					Context	0.9482	1,16	0.3447	-
Cohort	Measurement	D/V	Region	Statistical Test	Comparison	F	° of freedom	p	*	Fig.
1 hr acute drug, male	Cox-2 expression mean intensity	Dorsal	DG	two-way ANOVA	Drug	1.79	1,13	0.2038	-	4C
					Age	23.87	1,13	0.0003	***
					Drug x Age	0.06393	1,13	0.8043	-
		Dorsal	CA3	two-way ANOVA	Drug	0.08636	1,13	0.7735	-	4D
					Age	38	1,13	<0.0001	***
					Drug x Age	0.3538	1,13	0.5622	-
1 hr acute drug, female	Cox-2 expression mean intensity	Dorsal	DG	two-way ANOVA	Drug	0.4867	1,12	0.4987	-	4E
					Age	6.221	1,12	0.0282	*
					Drug x Age	0.2175	1,12	0.6493	-
		Dorsal	CA3	two-way ANOVA	Drug	0.2817	1,12	0.6053	-	4F
					Age	8.507	1,12	0.0129	*
					Drug x Age	0.3529	1,12	0.5635	-
1 hr acute drug, male	Cox-2 expression mean intensity	Ventral	DG	two-way ANOVA	Drug	1.821	1,13	0.2002	-	4G
					Age	9.443	1,13	0.0089	**
					Drug x Age	1.136	1,13	0.3058	-
		Ventral	CA3	two-way ANOVA	Drug	4.711	1,12	0.0491	*	4H
					Age	15.52	1,12	0.0017	**
					Drug x Age	0.768	1,12	0.3967	-
				Fisher's LSD	5-week-old: Saline vs. (R,S)-ketamine (30 mg/kg)	-	-	0.0454	*
					24-month-old: Saline vs. (R,S)-ketamine (30 mg/kg)	-	-	0.3886	-
1 hr acute drug, female	Cox-2 expression mean intensity	Ventral	DG	two-way ANOVA	Drug	0.2358	1,12	0.636	-	4I
					Age	2.973	1,12	0.1103	-
					Drug x Age	0.04551	1,12	0.8347	-
		Ventral	CA3	two-way ANOVA	Drug	0.8189	1,12	0.3833	-	4J
					Age	8.096	1,12	0.0147	*
					Drug x Age	0.03742	1,12	0.8499	-
