# Supplementary material for: Acute (R,S)-Ketamine Administration Induces Sex-Specific Behavioral Effects in Adolescent but Not Aged Mice
Source: Front Neurosci. 2022 Apr 21;16:852010. doi: 10.3389/fnins.2022.852010 (PMC9069103; doi:10.3389/fnins.2022.852010)
Supplement: Supplementary file 3 [file Table_3.XLSX]

## Sheet: Sheet1
Table S3. Summary of behavioral results
Sex	Age	Timing	Dose (mg/kg)	Condition	Time	Fear	Contextual Fear Discrimination	Behavioral Despair	Locomotor Activity	Avoidance Behavior	Perseverative Behavior
Male	5-week-old	Acute	10	No Stress	1 hour	N/A	N/A	-	-	-	-
			30					-	-	-	-
			100					-	-	-	-
	24-month-old		30					-	-	-	-
Female	5-week-old		10					↑	-	-	↓
			30					-	-	-	↓
			100					-	-	-	↓
	24-month-old		30					-	-	-	-
Male	5-week-old		10	CFC stress			-	-	-	-	-
			30				↑	N/A	N/A	N/A	N/A
			100				-
	24-month-old		30				-
Female	5-week-old		10				↑
			30				↑
			100				-
	24-month-old		10				-
